# Supplementary material for: Re-evaluation of the discriminatory power of DNA barcoding on some specimens of African Cyprinidae (subfamilies Cyprininae and Danioninae)
Source: Zookeys. 2018 Mar 26;(746):105–21. doi: 10.3897/zookeys.746.13502 (PMC5906743; doi:10.3897/zookeys.746.13502)
Supplement: Supplementary material 1 — Table S1 [file zookeys-746-105-s001.xls]

## Sheet: Sheet1
Subfamily	Tribe	Genus	Species*	Africa Region
Cyprininae	Smiliogastrini	Barboides	Barboides_gracilis_RCYY457_11	Western
Cyprininae	Smiliogastrini	Barboides	Barboides_britzi	Western
Cyprininae	Barbini	Barbopsis	Barbopsis_devecchi	Eastern
Cyprininae	Barbini	Caecobarbus	Caecobarbus_geertsii	Central
Cyprininae	Smiliogastrini	Clypeobarbus	Clypeobarbus_pseudognathodon	Central
Cyprininae	Smiliogastrini	Clypeobarbus	Clypeobarbus_pleuropholis_DCF284_15	Central	* species with accession number are analyzed in the present study
Cyprininae	Smiliogastrini	Clypeobarbus	Clypeobarbus_schoutedeni	Central
Cyprininae	Smiliogastrini	Clypeobarbus	Clypeobarbus_bellcrossi	Southern
Cyprininae	Smiliogastrini	Clypeobarbus	Clypeobarbus_congicus	Eastern
Cyprininae	Smiliogastrini	Clypeobarbus	Clypeobarbus_bomokandi	Central
Cyprininae	Smiliogastrini	Clypeobarbus	Clypeobarbus_hypsolepis	Western
Cyprininae	Smiliogastrini	Clypeobarbus	Clypeobarbus_stigmasemion	Central
Cyprininae	Barbini	Coptostomabarbus	Coptostomabarbus_bellcrossi	Southern
Cyprininae	Barbini	Coptostomabarbus	Coptostomabarbus_wittei	Central
Cyprininae	Smiliogastrini	Enteromius	Enteromeus_urostigma_gbKT193462_1	Central
Cyprininae	Smiliogastrini	Enteromius	Enteromius_yongei	Eastern
Cyprininae	Smiliogastrini	Enteromius	Enteromius_manicensis	Southern
Cyprininae	Smiliogastrini	Enteromius	Enteromius_sylvaticus	Western
Cyprininae	Smiliogastrini	Enteromius	Enteromius_dorsolineatus	Southern
Cyprininae	Smiliogastrini	Enteromius	Barbus_condei	Eastern
Cyprininae	Smiliogastrini	Enteromius	Enteromius_greenwoodi	Southern
Cyprininae	Smiliogastrini	Enteromius	Enteromius_boboi	Western
Cyprininae	Smiliogastrini	Enteromius	Enteromius_owenae	Central
Cyprininae	Smiliogastrini	Enteromius	Enteromius_breviceps	Southern
Cyprininae	Smiliogastrini	Enteromius	Enteromius_pseudotoppini	Eastern
Cyprininae	Smiliogastrini	Enteromius	Enteromius_macrops_gbKP712060_1	Central
Cyprininae	Smiliogastrini	Enteromius	Enteromius_cercops	Eastern
Cyprininae	Smiliogastrini	Enteromius	Enteromius_guirali_GBGCA6614_15	Central
Cyprininae	Smiliogastrini	Enteromius	Enteromius_turkanae	Eastern
Cyprininae	Smiliogastrini	Enteromius	Enteromius_viviparus	Multiple
Cyprininae	Smiliogastrini	Enteromius	Enteromius_eurystomus	Southern
Cyprininae	Smiliogastrini	Enteromius	Enteromius_seymouri	Southern
Cyprininae	Smiliogastrini	Enteromius	Enteromius_profundus	Eastern
Cyprininae	Smiliogastrini	Enteromius	Enteromius_chicapaensis	Southern
Cyprininae	Smiliogastrini	Enteromius	Barbus_laticeps	Eastern
Cyprininae	Smiliogastrini	Enteromius	Enteromius_aboinensis_AMNHI158_10	Western
Cyprininae	Smiliogastrini	Enteromius	Enteromius_lornae	Southern
Cyprininae	Smiliogastrini	Enteromius	Enteromius_toppini	Eastern
Cyprininae	Smiliogastrini	Enteromius	Enteromius_nounensis	Western
Cyprininae	Smiliogastrini	Enteromius	Enteromius_kuiluensis	Central
Cyprininae	Smiliogastrini	Enteromius	Enteromius_musumbi	Central
Cyprininae	Smiliogastrini	Enteromius	Enteromius_lauzannei	Western
Cyprininae	Smiliogastrini	Enteromius	Enteromius_trimaculatus_HVDBM937_12	Multiple
Cyprininae	Smiliogastrini	Enteromius	Enteromius_pumilus	Northern
Cyprininae	Smiliogastrini	Enteromius	Enteromius_mohasicus	Eastern
Cyprininae	Smiliogastrini	Enteromius	Enteromius_carcharhinoides	Western
Cyprininae	Smiliogastrini	Enteromius	Enteromius_raimbaulti	Western
Cyprininae	Smiliogastrini	Enteromius	Enteromius_roussellei	Southern
Cyprininae	Smiliogastrini	Enteromius	Enteromius_macinensis_gbKP712064_1	Central
Cyprininae	Smiliogastrini	Enteromius	Enteromius_perince_gbKP712059_1	Western
Cyprininae	Smiliogastrini	Enteromius	EnteromIus_deguidei	Central
Cyprininae	Smiliogastrini	Enteromius	Enteromius_taeniurus	Central
Cyprininae	Smiliogastrini	Enteromius	Enteromius_thysi_gbKP712036_1	Central
Cyprininae	Smiliogastrini	Enteromius	Enteromius_leonensis_GBGCA4195_13	Northern
Cyprininae	Smiliogastrini	Enteromius	Enteromius_luapulae	Central
Cyprininae	Smiliogastrini	Enteromius	Enteromius_lujae	Eastern
Cyprininae	Smiliogastrini	Enteromius	Enteromius_validus	Central
Cyprininae	Smiliogastrini	Enteromius	Enteromius_amatolicus	Southern
Cyprininae	Smiliogastrini	Enteromius	Enteromius_mimus	Eastern
Cyprininae	Smiliogastrini	Enteromius	Enteromius_mattozi_HVDB326_10	Southern
Cyprininae	Smiliogastrini	Enteromius	Enteromius_pallidus	Southern
Cyprininae	Smiliogastrini	Enteromius	Enteromius_atkinsoni	Southern
Cyprininae	Smiliogastrini	Enteromius	Enteromius_castrasibutum_gbKF79126_7	Central
Cyprininae	Smiliogastrini	Enteromius	Enteromius_parajae	Western
Cyprininae	Smiliogastrini	Enteromius	Enteromius_altidorsalis	Southern
Cyprininae	Smiliogastrini	Enteromius	Enteromius_jae_gbKP712104_1	Central
Cyprininae	Smiliogastrini	Enteromius	Enteromius_liberiensis	Western
Cyprininae	Smiliogastrini	Enteromius	Enteromius_tetraspilus	Central
Cyprininae	Smiliogastrini	Enteromius	Barbus_elephantis	Southern
Cyprininae	Smiliogastrini	Enteromius	EnteromIus_erythrozonus	Central
Cyprininae	Smiliogastrini	Enteromius	Enteromius_bigornei	Western
Cyprininae	Smiliogastrini	Enteromius	Enteromius_cadenati	Western
Cyprininae	Smiliogastrini	Enteromius	Enteromius_walkeri	Western
Cyprininae	Smiliogastrini	Enteromius	Enteromius_eburneensis	Western
Cyprininae	Smiliogastrini	Enteromius	Enteromius_thamalakanensis	Southern
Cyprininae	Smiliogastrini	Enteromius	Enteromius_afrohamiltoni	Southern
Cyprininae	Smiliogastrini	Enteromius	Enteromius_nigrifilis	Eastern
Cyprininae	Smiliogastrini	Enteromius	Enteromius_gurneyi	Southern
Cyprininae	Smiliogastrini	Enteromius	Enteromius_foutensis	Southern
Cyprininae	Smiliogastrini	Enteromius	Enteromius_brevidorsalis	Southern
Cyprininae	Smiliogastrini	Enteromius	Enteromius_brichardi	Central
Cyprininae	Smiliogastrini	Enteromius	Enteromius_yeiensis	Western
Cyprininae	Smiliogastrini	Enteromius	Enteromus_trispilopleura	Eastern
Cyprininae	Smiliogastrini	Enteromius	Enteromius_melanotaenia	Western
Cyprininae	Smiliogastrini	Enteromius	Enteromius_clauseni	Western
Cyprininae	Smiliogastrini	Enteromius	Enteromius_bifrenatus	Southern
Cyprininae	Smiliogastrini	Enteromius	Enteromius_olivaceus	Eastern
Cyprininae	Smiliogastrini	Enteromius	Enteromius_neefi	Southern
Cyprininae	Smiliogastrini	Enteromius	Enteromius_bagbwensis	Western
Cyprininae	Smiliogastrini	Enteromius	Enteromius_argenteus	Southern
Cyprininae	Smiliogastrini	Enteromius	Enteromius_gulielmi	Southern
Cyprininae	Smiliogastrini	Enteromius	Enteromius_aloyi	Western
Cyprininae	Smiliogastrini	Enteromius	Enteromius_sublineatus	Western
Cyprininae	Smiliogastrini	Enteromius	Enteromius_sexradiatus	Eastern
Cyprininae	Smiliogastrini	Enteromius	Enteromius_teugelsi	Western
Cyprininae	Smiliogastrini	Enteromius	Enteromus_kerstenii_gbKP712069_1	Western
Cyprininae	Smiliogastrini	Enteromius	Enteromius_rouxi	Central
Cyprininae	Smiliogastrini	Enteromius	ENteromius_neglectus	Northern
Cyprininae	Smiliogastrini	Enteromius	Enteromius_huguenyi	Western
Cyprininae	Smiliogastrini	Enteromius	Enteromius_tongaensis	Eastern
Cyprininae	Smiliogastrini	Enteromius	Enteromius_pellegrini	Central
Cyprininae	Smiliogastrini	Enteromius	Enteromius_pygmaeus	Southern
Cyprininae	Smiliogastrini	Enteromius	Enteromius_tomiensis	Central
Cyprininae	Smiliogastrini	Enteromius	Enteromius_vanderysti	Central
Cyprininae	Smiliogastrini	Enteromius	Enteromius_trispilomimus	Central
Cyprininae	Smiliogastrini	Enteromius	Enteromius_guineensis	Western
Cyprininae	Smiliogastrini	Enteromius	Enteromius_collarti	Southern
Cyprininae	Smiliogastrini	Enteromius	Enteromius_papilio	Southern
Cyprininae	Smiliogastrini	Enteromius	Enteromius_arcislongae	Southern
Cyprininae	Smiliogastrini	Enteromius	Enteromius_multilineatus	Southern
Cyprininae	Smiliogastrini	Enteromius	Enteromius_candens	Central
Cyprininae	Smiliogastrini	Enteromius	Enteromius_magdalenae	Eastern
Cyprininae	Smiliogastrini	Enteromius	Enteromius_choloensis	Southern
Cyprininae	Smiliogastrini	Enteromius	Enteromius_barnardi	Southern
Cyprininae	Smiliogastrini	Enteromius	Enteromius_hospes	Southern
Cyprininae	Smiliogastrini	Enteromius	Enteromius_macrotaenia	Southern
Cyprininae	Smiliogastrini	Enteromius	Enteromius_zalbiensis	Eastern
Cyprininae	Smiliogastrini	Enteromius	Enteromius_serengetiensis	Eastern
Cyprininae	Smiliogastrini	Enteromius	Enteromius_radiatus_HVDBM944_12	Southern
Cyprininae	Smiliogastrini	Enteromius	Barbus_wellmani	Southern
Cyprininae	Smiliogastrini	Enteromius	Barbus_treurensis	Southern
Cyprininae	Smiliogastrini	Enteromius	Enteromius_haasianus	Southern
Cyprininae	Smiliogastrini	Enteromius	Enteromius_viktorianus	Eastern
Cyprininae	Smiliogastrini	Enteromius	Enteromius_innocens	Eastern
Cyprininae	Smiliogastrini	Enteromius	Enteromius_diamouanganai	Central
Cyprininae	Smiliogastrini	Enteromius	Enteromius_luluae_gbHM418130_1	Central
Cyprininae	Smiliogastrini	Enteromius	Enteromius_chlorotaenia	Central
Cyprininae	Smiliogastrini	Enteromius	Enteromius_loveridgii	Eastern
Cyprininae	Smiliogastrini	Enteromius	Enteromius_venustus	Eastern
Cyprininae	Smiliogastrini	Enteromius	Enteromius_poechii_HVDB056_09	Multiple
Cyprininae	Smiliogastrini	Enteromius	Enteromius_salessei	Western
Cyprininae	Smiliogastrini	Enteromius	Entromius_matthesi_AMNHI195_10	Central
Cyprininae	Smiliogastrini	Enteromius	Enteromius_syntrechalepis	Central
Cyprininae	Smiliogastrini	Enteromius	Enteromius_lineomaculatus	Central
Cyprininae	Smiliogastrini	Enteromius	Entromius_anema_gbKP712061_1	Northern
Cyprininae	Smiliogastrini	Enteromius	Enteromius_janssensi	Central
Cyprininae	Smiliogastrini	Enteromius	Enteromius_chiumbeensis	Multiple
Cyprininae	Smiliogastrini	Enteromius	Enteromius_kissiensis	Western
Cyprininae	Smiliogastrini	Enteromius	Enteromius_barotseensis	Southern
Cyprininae	Smiliogastrini	Enteromius	Enteromius_caudosignatus	Southern
Cyprininae	Smiliogastrini	Enteromius	Enteromius_myersi	Central
Cyprininae	Smiliogastrini	Enteromius	Enteromius_atromaculatus_DCF120_15	Central
Cyprininae	Smiliogastrini	Enteromius	Enteromius_lukusiensis_gbKT193035_1	Central
Cyprininae	Smiliogastrini	Enteromius	Enteromius_fasciolatus_gbHM536910_1	Central
Cyprininae	Smiliogastrini	Enteromius	Enteromius_inaequalis	Western
Cyprininae	Smiliogastrini	Enteromius	Enteromius_sensitivus	Central
Cyprininae	Smiliogastrini	Enteromius	Enteromius_callipterus_AMNHI152_10	Central
Cyprininae	Smiliogastrini	Enteromius	Enteromius_annectens	Southern
Cyprininae	Smiliogastrini	Enteromius	Enteromius_devosi	Eastern
Cyprininae	Smiliogastrini	Enteromius	Enteromius_ablabes	Central
Cyprininae	Smiliogastrini	Enteromius	Enteromius_eutaenia	Eastern
Cyprininae	Smiliogastrini	Enteromius	Enteromius_kessleri	Central
Cyprininae	Smiliogastrini	Enteromius	Enteromius_afrovernayi	Southern
Cyprininae	Smiliogastrini	Enteromius	Enteromius_humeralis	Central
Cyprininae	Smiliogastrini	Enteromius	Enteromius_apleurogramma	Central
Cyprininae	Smiliogastrini	Enteromius	Enteromius_okae	Central
Cyprininae	Smiliogastrini	Enteromius	Enteromius_marmoratus	Central
Cyprininae	Smiliogastrini	Enteromius	Enteromius_oxyrhynchus	Eastern
Cyprininae	Smiliogastrini	Enteromius	Enteromius_rohani	Southern
Cyprininae	Smiliogastrini	Enteromius	Enteromius_taeniurus_gbKP712035_1	Central
Cyprininae	Smiliogastrini	Enteromius	Enteromius_atakorensis	Western
Cyprininae	Smiliogastrini	Enteromius	Enteromius_punctitaeniatus_GBGCA6613_15	Central
Cyprininae	Smiliogastrini	Enteromius	Enteromius_brazzai_DCF297_15	Central
Cyprininae	Smiliogastrini	Enteromius	Enteromius_holotaenia_AMNHI313_10	Central
Cyprininae	Smiliogastrini	Enteromius	Enteromius_evansi	Southern
Cyprininae	Smiliogastrini	Enteromius	Enteromius_prionacanthus_gbKP712102_1	Western
Cyprininae	Smiliogastrini	Enteromius	Enteromius_pleurogramma	Eastern
Cyprininae	Smiliogastrini	Enteromius	Enteromius_jacksoni	Eastern
Cyprininae	Smiliogastrini	Enteromius	Enteromius_miolepis_DCF058_15	Southern
Cyprininae	Smiliogastrini	Enteromius	Enteromius_deserti	Northern
Cyprininae	Smiliogastrini	Enteromius	Enteromius_paludinosus_HVDBM945_12	Eastern
Cyprininae	Smiliogastrini	Enteromius	Enteromius_oligogrammus	Central
Cyprininae	Smiliogastrini	Enteromius	Enteromius_citrinus	Central
Cyprininae	Smiliogastrini	Enteromius	Enteromius_kamolondoensis	Central
Cyprininae	Smiliogastrini	Enteromius	Enteromius_mocoensis	Southern
Cyprininae	Smiliogastrini	Enteromius	Enteromius_aspilus	Central
Cyprininae	Smiliogastrini	Enteromius	Enteromius_unitaeniatus	Multiple
Cyprininae	Smiliogastrini	Enteromius	Enteromius_trinotatus_DCF112_15	Central
Cyprininae	Smiliogastrini	Enteromius	Entromius_zanzibaricus	Eastern
Cyprininae	Smiliogastrini	Enteromius	Enteromius_stigmatopygus	Multiple
Cyprininae	Smiliogastrini	Enteromius	Enteromius_guildi	Western
Cyprininae	Smiliogastrini	Enteromius	Enteromius_pobeguini	Western
Cyprininae	Smiliogastrini	Enteromius	Enteromius_carens	Central
Cyprininae	Smiliogastrini	Enteromius	Enteromius_machadoi	Central
Cyprininae	Smiliogastrini	Enteromius	Enteromius_petchkovskyi	Central
Cyprininae	Smiliogastrini	Enteromius	Enteromius_lufukiensis	Central
Cyprininae	Smiliogastrini	Enteromius	Enteromius_nigeriensis	Western
Cyprininae	Smiliogastrini	Enteromius	Enteromius_kholotaenia	Multiple
Cyprininae	Smiliogastrini	Enteromius	Enteromius_neumayeri	Southern
Cyprininae	Smiliogastrini	Enteromius	Enteromius_taeniopleura	Central
Cyprininae	Smiliogastrini	Enteromius	Enteromius_tanapelagius	Eastern
Cyprininae	Smiliogastrini	Enteromius	Enteromius_lukindae	Multiple
Cyprininae	Smiliogastrini	Enteromius	Enteromius_camptacanthus	Western
Cyprininae	Smiliogastrini	Enteromius	Enteromius_niokoloensis	Western
Cyprininae	Smiliogastrini	Enteromius	Enteromius_lamani	Central
Cyprininae	Smiliogastrini	Enteromius	Enteromius_tetrastigma	Central
Cyprininae	Smiliogastrini	Enteromius	Enteromius_trispiloides	Western
Cyprininae	Smiliogastrini	Enteromius	Enteromius_mediosquamatus	Central
Cyprininae	Smiliogastrini	Enteromius	Enteromius_hulstaerti	Central
Cyprininae	Smiliogastrini	Enteromius	Enteromius_arambourgi	Eastern
Cyprininae	Smiliogastrini	Enteromius	Enteromius_brachygramma	Eastern
Cyprininae	Smiliogastrini	Enteromius	Enteromius_tegulifer	Central
Cyprininae	Smiliogastrini	Enteromius	Enteromius_aliciae	Western
Cyprininae	Smiliogastrini	Enteromius	Enteromius_trispilos_RCYY441_11	Western
Cyprininae	Smiliogastrini	Enteromius	Enteromius_dialonensis	Western
Cyprininae	Smiliogastrini	Enteromius	Enteromius_usambarae	Eastern
Cyprininae	Smiliogastrini	Enteromius	Enteromius_parablabes	Western
Cyprininae	Smiliogastrini	Enteromius	Enteromius_humilis	Eastern
Cyprininae	Smiliogastrini	Enteromius	Enteromius_traorei	Western
Cyprininae	Smiliogastrini	Enteromius	Enteromius_tiekoroi	Western
Cyprininae	Smiliogastrini	Enteromius	Enteromius_motebensis	Southern
Cyprininae	Smiliogastrini	Enteromius	Enteromius_baudoni	Southern
Cyprininae	Smiliogastrini	Enteromius	Enteromius_anniae	Western
Cyprininae	Smiliogastrini	Enteromius	Enteromius_luikae	Eastern
Cyprininae	Smiliogastrini	Enteromius	Enteromius_ditinensis	Western
Cyprininae	Smiliogastrini	Enteromius	Enteromius_stanleyi_DCF768_15	Central
Cyprininae	Smiliogastrini	Enteromius	Enteromius_stauchi	Central
Cyprininae	Smiliogastrini	Enteromius	Enteromius_anoplus	Southern
Cyprininae	Smiliogastrini	Enteromius	Entromius_quadrilineatus	Eastern
Cyprininae	Smiliogastrini	Enteromius	Enteromius_catenarius	Central
Cyprininae	Smiliogastrini	Enteromius	Enteromius_bawkuensis	Western
Cyprininae	Smiliogastrini	Enteromius	Enteromius_rubrostigma_AMNHI185_10	Central
Cyprininae	Smiliogastrini	Enteromius	Enteromius_martorelli_gbKP712070_1	Central
Cyprininae	Smiliogastrini	Enteromius	Enteromius_nyanzae	Eastern
Cyprininae	Smiliogastrini	Enteromius	Enteromius_quadripunctatus	Eastern
Cyprininae	Smiliogastrini	Enteromius	Enteromius_bourdariei	Central
Cyprininae	Labeonini	Garra	Garra_tana_gbHQ235945_1	Eastern
Cyprininae	Labeonini	Garra	Garra_allostoma	Central
Cyprininae	Labeonini	Garra	Garra_ethelwynnae	Eastern
Cyprininae	Labeonini	Garra	Garra_dembeensis_DCF080_15	Multiple
Cyprininae	Labeonini	Garra	Garra_chebera	Eastern
Cyprininae	Labeonini	Garra	Garra_makiensis	Eastern
Cyprininae	Labeonini	Garra	Garra_quadrimaculata	Eastern
Cyprininae	Labeonini	Garra	Garra_blanfordii	Eastern
Cyprininae	Labeonini	Garra	Garra_ornata_AMNHI199_10	Western
Cyprininae	Labeonini	Garra	Garra_lancrenonensis	Central
Cyprininae	Labeonini	Garra	Garra_congoensis_AMNHI203_10	Central
Cyprininae	Labeonini	Garra	Garra_ignestii	Eastern
Cyprininae	Labeonini	Garra	Garra_hindii	Central
Cyprininae	Labeonini	Garra	Garra_duobarbis	Eastern
Cyprininae	Labeonini	Garra	Garra_waterloti_GBGCA4146_13	Western
Cyprininae	Labeonini	Garra	Garra_dembecha	Eastern
Cyprininae	Labeonini	Garra	Garra_geba	Eastern
Cyprininae	Labeonini	Garra	Garra_regressus	Eastern
Cyprininae	Labeonini	Garra	Garra_aethiopica	Eastern
Cyprininae	Labeonini	Labeo	Labeo_curriei	Western
Cyprininae	Labeonini	Labeo	Labeo_cyclorhynchus_AMNHI395_11	Central
Cyprininae	Labeonini	Labeo	Labeo_annectens_gbHM418104_1	Central
Cyprininae	Labeonini	Labeo	Labeo_meroensis	Northern
Cyprininae	Labeonini	Labeo	Labeo_mesops	Southern
Cyprininae	Labeonini	Labeo	Labeo_macrostoma	Central
Cyprininae	Labeonini	Labeo	Labeo_barbatus_gbHM418110_1	Central
Cyprininae	Labeonini	Labeo	Labeo_boulengeri	Eastern
Cyprininae	Labeonini	Labeo	Labeo_percivali	Eastern
Cyprininae	Labeonini	Labeo	Labeo_vulgaris_gbJX074222_1	Western
Cyprininae	Labeonini	Labeo	Labeo_lineatus_DCF712_15	Multiple
Cyprininae	Labeonini	Labeo	Labeo_batesii_GBGC3943_07	Central
Cyprininae	Labeonini	Labeo	Labeo_kirkii	Central
Cyprininae	Labeonini	Labeo	Labeo_alluaudi	Western
Cyprininae	Labeonini	Labeo	Labeo_mokotoensis	Central
Cyprininae	Labeonini	Labeo	Labeo_brachypoma	Western
Cyprininae	Labeonini	Labeo	Labeo_maleboensis_AMNHI380_10	Central
Cyprininae	Labeonini	Labeo	Labeo_parvus_gbJX074209_1	Multiple
Cyprininae	Labeonini	Labeo	Labeo_roseopunctatus	Central
Cyprininae	Labeonini	Labeo	Labeo_cyclopinnis_DCF511_15	Central
Cyprininae	Labeonini	Labeo	Labeo_greenii_DCF061_15	Central
Cyprininae	Labeonini	Labeo	Labeo_camerunensis	Central
Cyprininae	Labeonini	Labeo	Labeo_reidi	Central
Cyprininae	Labeonini	Labeo	Labeo_nigricans	Central
Cyprininae	Labeonini	Labeo	Labeo_longipinnis_DCF537_15	Multiple
Cyprininae	Labeonini	Labeo	Labeo_affrectipinnis_AMNHI162_10	Central
Cyprininae	Labeonini	Labeo	Labeo_congoro	Multiple
Cyprininae	Labeonini	Labeo	Labeo_chariensis_AMNHI391_11	Central
Cyprininae	Labeonini	Labeo	Labeo_sorex_AMNHI460_11	Central
Cyprininae	Labeonini	Labeo	Labeo_nasus_AMNHI431_11	Multiple
Cyprininae	Labeonini	Labeo	Labeo_nunensis_AMNHI432_11	Central
Cyprininae	Labeonini	Labeo	Labeo_baldasseronii	Southern
Cyprininae	Labeonini	Labeo	Labeo_sanagaensis	Central
Cyprininae	Labeonini	Labeo	Labeo_horie_gbJX074211_1	Eastern
Cyprininae	Labeonini	Labeo	Labeo_senegalensis_BAFEN168_10	Southern
Cyprininae	Labeonini	Labeo	Labeo_kibimbi	Central
Cyprininae	Labeonini	Labeo	Labeo_lividus	Central
Cyprininae	Labeonini	Labeo	Labeo_lualabaensis	Central
Cyprininae	Labeonini	Labeo	Labeo_werneri	Eastern
Cyprininae	Labeonini	Labeo	Labeo_ansorgii_Kun027	Southern
Cyprininae	Labeonini	Labeo	Labeo_lunatus_HVDBF043_09	Southern
Cyprininae	Labeonini	Labeo	Labeo_simpsoni_AMNHI454_11	Multiple
Cyprininae	Labeonini	Labeo	Labeo_victorianus	Eastern
Cyprininae	Labeonini	Labeo	Labeo_degeni	Central
Cyprininae	Labeonini	Labeo	Labeo_lukulae_DCF109_15	Multiple
Cyprininae	Labeonini	Labeo	Labeo_rosae_HVDBF064_10	Southern
Cyprininae	Labeonini	Labeo	Labeo_falcipinnis	Central
Cyprininae	Labeonini	Labeo	Labeo_ruddi	Southern
Cyprininae	Labeonini	Labeo	Labeo_trigliceps	Eastern
Cyprininae	Labeonini	Labeo	Labeo_forskalii_GBGCA4148_13	Eastern
Cyprininae	Labeonini	Labeo	Labeo_alticentralis	Central
Cyprininae	Labeonini	Labeo	Labeo_coubie_BAFEN165_10	Multiple
Cyprininae	Labeonini	Labeo	Labeo_quadribarbis_AMNHI445_11	Central
Cyprininae	Labeonini	Labeo	Labeo_luluae	Central
Cyprininae	Labeonini	Labeo	Labeo_cylindricus	Eastern
Cyprininae	Labeonini	Labeo	Labeo_niloticus	Multiple
Cyprininae	Labeonini	Labeo	Labeo_fulakariensis_AMNHI399_11	Central
Cyprininae	Labeonini	Labeo	Labeo_molybdinus	Southern
Cyprininae	Labeonini	Labeo	Labeo_dhonti	Central
Cyprininae	Labeonini	Labeo	Labeo_rouaneti	Central
Cyprininae	Labeonini	Labeo	Labeo_gregorii	Eastern
Cyprininae	Labeonini	Labeo	Labeo_pellegrini	Eastern
Cyprininae	Labeonini	Labeo	Labeo_worthingtoni	Eastern
Cyprininae	Labeonini	Labeo	Labeo_capensis_HVDBF732_12	Southern
Cyprininae	Labeonini	Labeo	Labeo_umbratus_HVDB301_10	Southern
Cyprininae	Labeonini	Labeo	Labeo_bottegi	Eastern
Cyprininae	Labeonini	Labeo	Labeo_fuelleborni	Eastern
Cyprininae	Labeonini	Labeo	Labeo_altivelis_gbJX074218_1	Eastern
Cyprininae	Labeonini	Labeo	Labeo_weeksii_gbJX074184_1	Eastern
Cyprininae	Labeonini	Labeo	Labeo_seeberi	Southern
Cyprininae	Labeonini	Labeo	Labeo_polli	Central
Cyprininae	Torini	Labeobarbus	Labeobarbus_microterolepis	Northern
Cyprininae	Torini	Labeobarbus	Labeobarbus_lagensis	Western
Cyprininae	Torini	Labeobarbus	Labeobarbus_nthuwa	Southern
Cyprininae	Torini	Labeobarbus	Labeobarbus_latirostris	Southern
Cyprininae	Torini	Labeobarbus	Labeobarbus_rocadasi	Multiple
Cyprininae	Torini	Labeobarbus	Labeobarbus_aspius	Central
Cyprininae	Torini	Labeobarbus	Labeobarbus_truttiformis	Eastern
Cyprininae	Torini	Labeobarbus	Labeobarbus_dartevellei	Central
Cyprininae	Torini	Labeobarbus	Labeobarbus_brevispinis_AMNHI374_10	Central
Cyprininae	Torini	Labeobarbus	Labeobarbus_johnstonii	Southern
Cyprininae	Torini	Labeobarbus	Labeobarbus_altianalis	Central
Cyprininae	Torini	Labeobarbus	Labeobarbus_alluaudi	Eastern
Cyprininae	Torini	Labeobarbus	Labeobarbus_petitjeani	Western
Cyprininae	Torini	Labeobarbus	Labeobarbus_progenys	Multiple
Cyprininae	Torini	Labeobarbus	Labeobarbus_jaegeri	Central
Cyprininae	Torini	Labeobarbus	Labeobarbus_malacanthus	Western
Cyprininae	Torini	Labeobarbus	Labeobarbus_ltipinnis	Central
Cyprininae	Torini	Labeobarbus	Labeobarbus_macrophtalmus	Eastern
Cyprininae	Torini	Labeobarbus	Larbeobarbus_codringtoni	Southern
Cyprininae	Torini	Labeobarbus	Labeobarbus_mawambiensis	Central
Cyprininae	Torini	Labeobarbus	Labeobarbus_rhinophorus	Southern
Cyprininae	Torini	Labeobarbus	Labeobarbus_nelspruitensis	Southern
Cyprininae	Torini	Labeobarbus	Labeobarbus_gruveli	Western
Cyprininae	Torini	Labeobarbus	Labeobarbus_fasolt	Central
Cyprininae	Torini	Labeobarbus	Labeobarbus_ruasae	Eastern
Cyprininae	Torini	Labeobarbus	Labeobarbus_wurtzi	Western
Cyprininae	Torini	Labeobarbus	Labeobarbus_iturii	Central
Cyprininae	Torini	Labeobarbus	Labeobarbus_macroceps	Central
Cyprininae	Torini	Labeobarbus	Labeobarbus_caudovittatus_gbKT192808_1	Eastern
Cyprininae	Torini	Labeobarbus	labeobarbus_bynni_ssp._Occidentalis	Central
Cyprininae	Torini	Labeobarbus	Labeobarbus_aeneus	Southern
Cyprininae	Torini	Labeobarbus	Labeobarbus_pojeri	Central
Cyprininae	Torini	Labeobarbus	Labeobarbus_nedgia	Eastern
Cyprininae	Torini	Labeobarbus	Labeobarbus_parawaldroni	Western
Cyprininae	Torini	Labeobarbus	Labeobarbus_boulengeri	Central
Cyprininae	Torini	Labeobarbus	Labeobarbus_macrolepis	Eastern
Cyprininae	Torini	Labeobarbus	Labeobarbus_stenostoma_gbHM418184_1	Multiple
Cyprininae	Torini	Labeobarbus	Labeobarbus_reinii	Northern
Cyprininae	Torini	Labeobarbus	Labeobarbus_capensis	Southern
Cyprininae	Torini	Labeobarbus	Labeobarbus_acuticeps	Eastern
Cyprininae	Torini	Labeobarbus	Labeobarbus_habereri_AMNHI371_10	Central
Cyprininae	Torini	Labeobarbus	Labeobarbus_platyrhinus	Eastern
Cyprininae	Torini	Labeobarbus	Labeobarbus_varicostoma	Southern
Cyprininae	Torini	Labeobarbus	Labeobarbus_humphri	Central
Cyprininae	Torini	Labeobarbus	Labeobarbus_wittei	Central
Cyprininae	Torini	Labeobarbus	Labeobarbus_maroccanus_gbKJ554464_1	Northern
Cyprininae	Torini	Labeobarbus	Labeobarbus_eleupanus	Eastern
Cyprininae	Torini	Labeobarbus	Labeobarbus_harterti	Northern
Cyprininae	Torini	Labeobarbus	Labeobarbus_longifilis	Central
Cyprininae	Torini	Labeobarbus	Labeobarbus_clarkeae	Southern
Cyprininae	Torini	Labeobarbus	Labeobarbus_beso_GBGCA6037_13	Eastern
Cyprininae	Torini	Labeobarbus	Labeobarbus_mariae_gbJX066762_1	Central
Cyprininae	Torini	Labeobarbus	Labeobarbus_natalensis	Southern
Cyprininae	Torini	Labeobarbus	Labeobarbus_urotaenia	Central
Cyprininae	Torini	Labeobarbus	Labeobarbus_mungoensis	Central
Cyprininae	Torini	Labeobarbus	Labeobarbus_stappersii	Central
Cyprininae	Torini	Labeobarbus	Labeobarbus_jubae_gbJQ677120_1	Eastern
Cyprininae	Torini	Labeobarbus	Labeobarbus_lufupensis	Central
Cyprininae	Torini	Labeobarbus	Enteromius_nigroluteus	Central
Cyprininae	Torini	Labeobarbus	Labeobarbus_brevicephalus	Eastern
Cyprininae	Torini	Labeobarbus	Labeobarbus_marequensis	Southern
Cyprininae	Torini	Labeobarbus	Labeobarbus_ensifer	Southern
Cyprininae	Torini	Labeobarbus	Labeobarbus_mawambi	Central
Cyprininae	Torini	Labeobarbus	Labeobarbus_sandersi_gbJX066763_1	Central
Cyprininae	Torini	Labeobarbus	Labeobarbus_kimberleyensis_HVDBF711_12	Southern
Cyprininae	Torini	Labeobarbus	Labeobarbus_roylii	Southern
Cyprininae	Torini	Labeobarbus	Labeobarbus_compiniei	Central
Cyprininae	Torini	Labeobarbus	Labeobarbus_versluysii	Central
Cyprininae	Torini	Labeobarbus	Labeobarbus_tropidolepis	Eastern
Cyprininae	Torini	Labeobarbus	Labeobarbus_longidorsalis_DCF185_15	Central
Cyprininae	Torini	Labeobarbus	Labeobarbus_cardozoi	Central
Cyprininae	Torini	Labeobarbus	Labeobarbus_gestetneri	Central
Cyprininae	Torini	Labeobarbus	Labeobarbus_litamba	Southern
Cyprininae	Torini	Labeobarbus	Enteromius_sacratus	Western
Cyprininae	Torini	Labeobarbus	Labeobarbus_micronema	Central
Cyprininae	Torini	Labeobarbus	Labeobarbus_platystomus	Eastern
Cyprininae	Torini	Labeobarbus	Labeobarbus_steindachneri	Central
Cyprininae	Torini	Labeobarbus	Labeobarbus_mirabilis	Central
Cyprininae	Torini	Labeobarbus	Labeobarbus_dimidiatus	Southern
Cyprininae	Torini	Labeobarbus	Labeobarbus_somereni	Eastern
Cyprininae	Torini	Labeobarbus	Labeobarbus_pungweensis	Southern
Cyprininae	Torini	Labeobarbus	Labeobarbus_werneri	Central
Cyprininae	Torini	Labeobarbus	Labeobarbus_huloti	Central
Cyprininae	Torini	Labeobarbus	Labeobarbus_tornieri	Multiple
Cyprininae	Torini	Labeobarbus	Labeobarbus_fimbriatus	Central
Cyprininae	Torini	Labeobarbus	Labeobarbus_gananensis_GBGCA6044_13	Eastern
Cyprininae	Torini	Labeobarbus	Labeobarbus_altipinnis	Central
Cyprininae	Torini	Labeobarbus	Labeobarbus_pellegrini	Central
Cyprininae	Torini	Labeobarbus	Labeobarbus_ensis	Southern
Cyprininae	Torini	Labeobarbus	Labeobarbus_phthimostoma	Central
Cyprininae	Torini	Labeobarbus	Labeobarbus_batesii	Multiple
Cyprininae	Torini	Labeobarbus	Labeobarbus_ruwenzorii	Eastern
Cyprininae	Torini	Labeobarbus	Labeobarbus_paucisquamatus	Central
Cyprininae	Torini	Labeobarbus	Labeobarbus_mbami	Central
Cyprininae	Torini	Labeobarbus	Labeobarbus_fritschii	Northern
Cyprininae	Torini	Labeobarbus	Labeobarbus_xyrocheilus	Southern
Cyprininae	Torini	Labeobarbus	Labeobarbus_gorguari	Eastern
Cyprininae	Torini	Labeobarbus	Labeobarbus_tsanensis	Eastern
Cyprininae	Torini	Labeobarbus	Labeobarbus_trachypterus	Central
Cyprininae	Torini	Labeobarbus	Labeobarbus_claudinae	Eastern
Cyprininae	Torini	Labeobarbus	Labeobarbus_gorgorensis_GBGCA6068_13	Eastern
Cyprininae	Torini	Labeobarbus	Labeobarbus_intermedius_GBGCA3113_13	Eastern
Cyprininae	Torini	Labeobarbus	Labeobarbus_surkis_gbJQ677097_1	Eastern
Cyprininae	Torini	Labeobarbus	Labeobarbus_dainellii	Eastern
Cyprininae	Torini	Labeobarbus	Labeobarbus_pagenstecheri	Eastern
Cyprininae	Torini	Labeobarbus	Labeobarbus_upembensis	Central
Cyprininae	Torini	Labeobarbus	Labeobarbus_capoetoides	Western
Cyprininae	Torini	Labeobarbus	Labeobarbus_bynni_waldroni	Western
Cyprininae	Torini	Labeobarbus	Labeobarbus_semireticulatus	Western
Cyprininae	Torini	Labeobarbus	Labeobarbus_nanningsi	Multiple
Cyprininae	Torini	Labeobarbus	Labeobarbus_ruandae	Eastern
Cyprininae	Torini	Labeobarbus	Labeobarbus_osseensis	Eastern
Cyprininae	Torini	Labeobarbus	Labeobarbus_iphthimostoma	Central
Cyprininae	Torini	Labeobarbus	Labeobarbus_jubbi	Central
Cyprininae	Torini	Labeobarbus	Labeobbarbus_ethiopicus	Eastern
Cyprininae	Torini	Labeobarbus	Labeobarbus_crassibarbis	Eastern
Cyprininae	Torini	Labeobarbus	Labeobarbus_ansorgii	Southern
Cyprininae	Torini	Labeobarbus	Labeobarbus_longissimus	Eastern
Cyprininae	Torini	Labeobarbus	Labeobarbus_brauni	Central
Cyprininae	Torini	Labeobarbus	Labeobarbus_teindachneri	Multiple
Cyprininae	Torini	Labeobarbus	Labeobarbus_macrolepidotus_AMNHI016_09	Central
Cyprininae	Torini	Labeobarbus	Labeobarbus_acutirostris_GBGCA6069_13	Eastern
Cyprininae	Torini	Labeobarbus	Labeobarbus_ansorgii	Southern
Cyprininae	Torini	Labeobarbus	Labeobarbus_robertsi	Central
Cyprininae	Torini	Labeobarbus	Labeobarbus_mariae	Eastern
Cyprininae	Torini	Labeobarbus	Labeobarbus_brevicauda	Southern
Cyprininae	Torini	Labeobarbus	Labeobarbus_girardi	Southern
Cyprininae	Torini	Labeobarbus	Labeobarbus_lucius	Multiple
Cyprininae	Torini	Labeobarbus	Labeobarbus_megastoma	Central
Cyprininae	Torini	Labeobarbus	Labeobarbus_polylepis	Southern
Cyprininae	Torini	Labeobarbus	Labeobarbus_platydorsus_gbJQ677096_1	Eastern
Cyprininae	Torini	Labeobarbus	Labeobarbus_axelrodi_gbKP712037_1	Central
Cyprininae	Barbini	Luciobarbus	Luciobarbus_setivimensis_FFMBH1409_14	Northern
Cyprininae	Barbini	Luciobarbus	Luciobarbus_guercifensis	Northern
Cyprininae	Barbini	Luciobarbus	Luciobarbus_callensis_FFMBH1403_14	Northern
Cyprininae	Barbini	Luciobarbus	Luciobarbus_leptopogon_FFMBH1420_14	Northern
Cyprininae	Barbini	Luciobarbus	Luciobarbus_lepineyi_FFMBH1361_14	Northern
Cyprininae	Barbini	Luciobarbus	Luciobarbus_zayanensis	Northern
Cyprininae	Barbini	Luciobarbus	Luciobarbus_issiensis_FFMBH1505_14	Northern
Cyprininae	Barbini	Luciobarbus	Luciobarbus_massaensis_FFMBH1498_14	Northern
Cyprininae	Barbini	Luciobarbus	Luciobarbus_magniatlantis_FFMBH2712_14	Northern
Cyprininae	Barbini	Luciobarbus	Luciobarbus_nasus_FFMBH2145_14	Northern
Cyprininae	Barbini	Luciobarbus	Luciobarbus_figuigensis_FFMBH1346_14	Northern
Cyprininae	Barbini	Luciobarbus	Luciobarbus_pallaryi_FFMBH1470_14	Northern
Cyprininae	Barbini	Luciobarbus	Luciobarbus_biscarensis_FFMBH1430_14	Northern
Cyprininae	Barbini	Luciobarbus	Luciobarbus_moulouyensis_FFMBH1456_14	Northern
Cyprininae	Labeonini	Prolabeo	Prolabeo_batesi	Western
Cyprininae	Barbini	Prolabeops	Prolabeops_melanhypopterus	Central
Cyprininae	Barbini	Prolabeops	Prolabeops_nyongensis	Central
Cyprininae	Smiliogastrini	Pseudobarbus	Pseudobarbus_skeltoni	Southern
Cyprininae	Smiliogastrini	Pseudobarbus	Pseudobarbus_asper	Southern
Cyprininae	Smiliogastrini	Pseudobarbus	Pseudobarbus_capensis_HVDBFT3_09	Southern
Cyprininae	Smiliogastrini	Pseudobarbus	Pseudobarbus _calidus	Southern
Cyprininae	Smiliogastrini	Pseudobarbus	Pseudobarbus_serra	Southern
Cyprininae	Smiliogastrini	Pseudobarbus	Pseudobarbus_erubescens	Southern
Cyprininae	Smiliogastrini	Pseudobarbus	Pseudobarbus_burchelli	Southern
Cyprininae	Smiliogastrini	Pseudobarbus	Pseudobarbus_phlegethon	Southern
Cyprininae	Smiliogastrini	Pseudobarbus	Pseodobarbus_trevelyani	Southern
Cyprininae	Smiliogastrini	Pseudobarbus	Pseudobarbus_burgi	Southern
Cyprininae	Smiliogastrini	Pseudobarbus	Pseudobarbus_quathlambae_7349	Southern
Cyprininae	Smiliogastrini	Pseudobarbus	Pseudobarbus_verloreni	Southern
Cyprininae	Smiliogastrini	Pseudobarbus	Pseudobarbus_afer	Southern
Cyprininae	Smiliogastrini	Pseudobarbus	Pseudobarbus_tenuis	Southern
Cyprininae	Not-defined	Sanagia	Sanagia_velifera_gbHM418112_1	Central
Cyprininae		Xenobarbus	Xenobarbus_loveridgei	Eastern
Danioninae	Chedrini	Opsaridium	Opsaridium_microlepis_gbJX531647_1	Multiple
Danioninae	Chedrini	Rasbora	Rasbora_gerlachi	Central
Danioninae	Chedrini	Raiamas	Raiamas_levequei	Western
Danioninae	Chedrini	Opsaridium	Opsaridium_engrauloides	Central
Danioninae	Chedrini	Raiamas	Raiamas_buchholzi_gbHM418115_1	Central
Danioninae	Chedrini	Raiamas	Raiamas_scarciensis	Western
Danioninae	Chedrini	Opsaridium	Opsaridium_splendens	Eastern
Danioninae	Chedrini	Raiamas	Raiamas_longirostris	Central
Danioninae	Chedrini	Raiamas	Raiamas_moorii	Eastern
Danioninae	Chedrini	Raiamas	Raiamas_senegalensis_gbHM224216_1	Western
Danioninae	Chedrini	Raiamas	Raiamas_shariensis	Western
Danioninae	Chedrini	Opsaridium	Opsaridium_leleupi	Central
Danioninae	Chedrini	Opsaridium	Opsaridium_tweddleorum	Southern
Danioninae	Chedrini	Leptocypris	Leptocypris_taiaensis	Western
Danioninae	Chedrini	Raiamas	Raiamas_kheeli_gbHM418197_1	Central
Danioninae	Chedrini	Chelaethiops	Chelaethiops_congicus_AMNHI190_10	Eastern
Danioninae	Chedrini	Opsaridium	Opsaridium_loveridgii	Eastern
Danioninae	Chedrini	Raiamas	Raiamas_batesii_gbJX197002_1	Central
Danioninae	Chedrini	Chelaethiops	Chelaethiops_bibie_gbHM418210_1	Multiple
Danioninae	Chedrini	Chelaethiops	Chelaethiops_elongatus_AMNHI037_09	Central
Danioninae	Chedrini	Rastrineobola	Rastrineobola_argentea_AMNHI231_10	Eastern
Danioninae	Chedrini	Opsaridium+C239	Opsaridium_microcephalum	Southern
Danioninae	Chedrini	Raiamas	Raiamas_ansorgii	Southern
Danioninae	Chedrini	Leptocypris	Leptocypris_modestus_ANGBF2694_12	Central
Danioninae	Chedrini	Leptocypris	Leptocypris_niloticus_AMNHI215_10	Multiple
Danioninae	chedrini	Opsaridium	Opsaridium_christyi_AMNHI062_09	Central
Danioninae	chedrini	Opsaridium	Raiamas_christyi_gbKT193013_1	Central
Danioninae	Chedrini	Raiamas	Raiamas_nigeriensis	Central
Danioninae	Chedrini	Raiamas	Raiamas_intermedius	Central
Danioninae	Chedrini	Neobola	Neobola_fluviatilis	Eastern
Danioninae	Chedrini	Chelaethiops	Chelaethiops_minutus	Eastern
Danioninae	Chedrini	Engraulicypris	Engraulicypris_sardella_gbHM418189_1	Southern
Danioninae	Chedrini	Leptocypris	Leptocypris_weeksii_AMNHI211_10	Central
Danioninae	Chedrini	Opsaridium	Opsaridium_peringueyi_gbHM224192_1	Southern
Danioninae	Chedrini	Leptocypris	Leptocypris_weynsii_AMNHI0450_9	Central
Danioninae	Chedrini	Neobola	Neobola_stellae	Eastern
Danioninae	Chedrini	Opsaridium	Opsaridium_maculicauda	Central
Danioninae	Chedrini	Raiamas	Raiamas_steindachneri	Eastern
Danioninae	Chedrini	Chalaethiops	Chelaethiops_rukwaensis	Eastern
Danioninae	Chedrini	Leptocypris	Leptocypris_konkoureensis	Western
Danioninae	Chedrini	Opsaridium	Opsaridium_ubangiense_DCF128_15	Central
Danioninae	Chedrini	Raiamas	Raiamas_salmolucius_gbJX197004_1	Central
Danioninae	Chedrini	Neobola	Neobola_bottegoi_gbHM224178_1	Eastern
Danioninae	Chedrini	Neobola	Neobola_nilotica	Northern
Danioninae	Chedrini	Opsaridium	Opsaridium_boweni_gbJX197000_1	Central
Danioninae	Chedrini	Opsaridium	Opsaridium_zambezense_gbHM224194_1	Multiple
Danioninae	Chedrini	Mesobola	Mesobola_brevianalis_HVDB327_10	Central
Danioninae	Chedrini	Mesobola	Mesobola_moeruensis	Central
Danioninae	Chedrini	Leptocypris	Leptocypris_crossensis	Southern
Danioninae	Chedrini	Leptocypris	Leptocypris_guineensis	Western
Danioninae	Chedrini	Leptocypris	Leptocypris_lujae_AMNHI007_09	Central
Danioninae	Chedrini	Mesobola	Mesobola_bredoi	Eastern
Danioninae	Chedrini	Mesobola	Mesobola_spinifer	Eastern
Leucisinae		Pseudophoxinus	Pseudophoxinus_punicus	Northern
Leucisinae		Pseudophoxinus	Pseudophoxinus_callensis	Northern
Non- defined		Acapoeta	Acapoeta_tanganicae	Central
Non- defined		Phreatichthys	Phreatichthys_andruzzii	Eastern
Not- defined		Afronemacheilus	Afronemacheilus_abyssinicus	Eastern
